# Supplementary material for: Effects of a four-year health systems intervention on the use of maternal and infant health services: results from a programme evaluation in two districts of rural Chad
Source: BMC Public Health. 2021 Dec 19;21:2304. doi: 10.1186/s12889-021-12330-2 (PMC8684686; doi:10.1186/s12889-021-12330-2)
Supplement: Supplementary file 2 — Additional file 2: Table S2. English translation of the data collection instrument. Description of data: The file is taken from the ODK version of the questionnaire, originally created in French language, and was translated for the purpose of this publication. [file 12889_2021_12330_MOESM2_ESM.xlsx]

## Sheet: survey
Supplementary material; Table S2	English translation of the data collection instrument
type	name	label	hint	appearance	relevant	required	constraint
note	title	Health Systems Utilisation Survey
begin group	S1.0	Section 0. General Information
today	today	Day of the survey
start	start	Start time
deviceid	deviceid	IMEI (International Mobile Equipment Identity)
subscriberid	subscid	IMSI (International Mobile Subscriber Identity)
integer	id_int	Identification number of the interviewer				yes
select_one eq	id_eq	Team Identification				yes	.<=99 and .>=0
geopoint	coord	GPS coordinates
begin group	s1.0_1	Identification		field-list
select_one pop	population	Population				yes
select_one loc	district	Household localisation				yes
integer	grappe	Cluster number				yes	.<=99 and .>=0
integer	menage	Household number				yes	.<=99 and .>=0
select_one cat_int	categorie_interviewe	Category of the interviewed person				yes
end group
select_one vil_Yao or_other	nom_village_yao	Village name			${population}='60' and ${district}='40'	yes
select_one vil_Dan or_other	nom_village_danamadji	Village name			${population}='60' and ${district}='41'	yes
begin group	s0.1_1	Nomads		field-list	${population}='61'
text	campement	Name of the nomadic encampment				yes
text	clan	Clan name				yes
select_one bet or_other	elevage	Cattle				yes
select_one yes_no	pech	Fishermen				yes
end group
begin group	s0.1_2	Household head		field-list
select_one genre	sexe_CM	Sex of the household head				yes
integer	age_CM	Age of the household head				yes	.>=16
text	nom_CM	Name of the household head				yes
integer	tel_CM	Phone number of the household head or interviewed person				yes	.<=99999999 and .>=10000000
end group
end group
select_one yes_no	pads_1	Did you hear about the PADS Distict Health Support Project (projet d’appui aux districts sanitaires) in this area?				yes
select_one yes_no	pads_2	Have you been touched by an intervention of the PADS project?			${pads_1}='1'	yes
select_multiple pads_int or_other	pads_3	What intervention?			${pads_1}='1' and ${pads_2}='1'	yes
select_one yes_no	pads_4	Have you already been interviewed in the frame of the first examination of this project (baseline survey) in 2015?				yes
begin group	S1.1	Section 1. Reproduction			${categorie_interviewe}='410'
note	n_S.1._1	I would like to ask you now some questions concerning all of your deliveries.
begin group	s1.1_1	Birth 1		field-list
integer	enfant_avec	How many deliveries have you had in total?				yes	.<=40 and .>=0
integer	enfants_envie	How many of these children are still alive?				yes	.<=40 and .>=0
integer	nombre_fillesavec	How many of your daughters are still alive?				yes	.<=40 and .>=0
integer	nombre_filsavec	How many of your sons are still alive?				yes	.<=40 and .>=0
end group
begin group	s1.1_2	Birth 2		field-list
integer	nombre_totrec	How many deliveries did you have in the last 5 years?				yes	.<=40 and .>=0
integer	nombre_fillesrec	How many daughters were born during the last 5 years?				yes	.<=40 and .>=0
integer	nombre_filsrec	How many sons were born during the last 5 years?				yes	.<=40 and .>=0
end group
integer	nombre_enfant_act	How many of the children you gave birth to are currently living with you?				yes	.<=40 and .>=0
begin group	s1.1_3	Birth 3		field-list
select_one genre	genre_enfant	Is the last child you gave birth to a boy or a girl?				yes
date	date_enfant	In which month and which year has he/she been born?
select_one yes_no	test_bonne_san	Is he/she healthy?				yes
integer	test_age	What age did your youngest daughter/son reach at his/her last birthday?				yes
end group
select_one bon_san or_other	test_bonne_san2	What’s the current health problem of your youngest child?			${test_bonne_san}='0'	yes
select_one yes_no	enceinte_act	Are you currently pregnant?				yes
begin group	s1.1_4	Pregnant woman		field-list	${enceinte_act}='1'
integer	enceinte_mois	For how many months have you been pregnant?				yes	.<=10 and .>=0
select_one yes_no	enceinte_volonte	At the time when you got pregnant, was it your wish to get pregnant?				yes
select_one enc	enceinte_expl	At the time when you got pregnant, did you want to still wait until getting pregnant or did you not want to have (more) children?				yes
end group
end group
begin group	S1.2	Section 2. Consultation treatment
note	n_S1.2_1	Please allow me to ask you some questions regarding your health.
select_one yes_no	malade	Have you been sick during the last 6 months?				yes
select_multiple symp or_other	symptomes	What have been the symptoms and the suspected diseases you suffered from?			${malade}='1'	yes
select_one trait or_other	traitement	Where have you been treated for this most recent sickness?			${malade}='1'	yes
select_one yes_no	struc_freq	In case you are heavily ill, do you visit a health institution?				yes
select_multiple struc	struc_freq2	Which kind of health institution do you visit?			${struc_freq}='1'	yes
select_one strucras or_other	struc_freq3	Why?	Main reason		${struc_freq}='0'	yes
begin group	s1.2_1	Malaria 1		field-list
note	n_S1.2_1	Please allow me now to ask you some questions regarding malaria.
note	palu1	Among the reasons I present you now, which ones can provoke malaria?	(read out the potential answers)
select_one yes_no_pas	palu2	Cold or fresh temperature				yes
select_one yes_no_pas	palu3	Rains				yes
select_one yes_no_pas	palu4	Barefoot walking				yes
select_one yes_no_pas	palu5	Mosquito bites				yes
select_one yes_no_pas	palu6	Witchcraft				yes
note	palu7	What are the symptoms of malaria?	(read out the potential answers)
select_one yes_no_pas	palu8	Overall sickness				yes
select_one yes_no_pas	palu9	Diarrhea (sometimes)				yes
select_one yes_no_pas	palu10	Vomiting				yes
select_one yes_no_pas	palu11	Fever				yes
select_one yes_no_pas	palu12	Lack of appetite				yes
select_one yes_no_pas	palu13	drowsiness				yes
select_one yes_no_pas	palu14	chills				yes
end group
begin group	s1.2_2	Malaria 2		field-list
note	palu3	What do you do to protect yourself from malaria?
select_one palu3 or_other	palu4	First choice				yes
select_multiple palu4 or_other	palu6	What do you do when you are suffering from malaria?				yes
end group
note	n_S1.2_3	Now I would like to ask you some questions regarding the health of your youngest child?			${categorie_interviewe}='410'
select_one yes_no	malade_enf	Has your youngest child been sick during the last 6 months?			${categorie_interviewe}='410'	yes
select_multiple symp or_other	symptomes_enf	What have been the symptoms and the suspected diseases the child suffered from?			${categorie_interviewe}='410' and ${malade_enf}='1'	yes
select_one trait or_other	traitement_enf	Who treated your child for this sickness?			${categorie_interviewe}='410' and ${malade_enf}='1'	yes
begin group	s1.2_3	Diarrhea in children?		field-list	${categorie_interviewe}='410'
note	n_S1.2_4	Please allow me to ask you some questions regarding childhood diarrhea.
note	diarr1	Among the reasons I present you now, which ones can provoke diarrhea in children younger than 5 years?	(read out the potential answers)
select_one yes_no_pas	diarr2	Cold or fresh temperature				yes
select_one yes_no_pas	diarr3	Inadequate nutrition				yes
select_one yes_no_pas	diarr4	Dirty water				yes
select_one yes_no_pas	diarr6	Stale breastmilk				yes
select_one yes_no_pas	diarr7	Witchcraft				yes
select_multiple diarr2 or_other	diarr8	In case your child suffers from diarrhea, what do you do?				yes
end group
begin group	s1.2_4	Diarrhea in children younger than 2 years		field-list	${categorie_interviewe}='410'
select_one yes_no_pas	diarr9	Do you think diarrhea can lead to the death of a child of less than 5 years?				yes
select_one yes_no	diarr10	Have you ever heard about an oral rehydration solution?				yes
end group
end group
begin group	S1.3	Section 3. Vaccinations and preventive consultations for children			${categorie_interviewe}='410'
note	n_S1.3_1	Can I now ask you some questions regarding vaccinations of your youngest child?
begin group	s1.3_1	Vaccination 1		field-list
select_one yes_no	vacc1	Has your youngest child ever been vaccinated?				yes
select_one yes_no_vu	vacc2	Do you have a vaccination card where the vaccinations have been listed?				yes
end group
begin group	s1.3_2	Vaccination 2		field-list
note	n_S1.2_5	Please copy the dates from the vaccination card	Write 1.4.2015 in case the dose has not been administered. Write 31.12.2018 in case the card indicates the dose has been administered but the date is missing.		selected(${vacc2}, '250')
date	carte_vacc1	BCG			selected(${vacc2}, '250')
date	carte_vacc2	Polio 0 (Polio at birth)			selected(${vacc2}, '250')
date	carte_vacc3	Polio 1			selected(${vacc2}, '250')
date	carte_vacc4	Polio 2			selected(${vacc2}, '250')
date	carte_vacc5	Polio 3			selected(${vacc2}, '250')
date	carte_vacc6	DTCoq 1 / Penta 1			selected(${vacc2}, '250')
date	carte_vacc7	DTCoq 2 / Penta 2			selected(${vacc2}, '250')
date	carte_vacc8	DTCoq 3 / Penta 3			selected(${vacc2}, '250')
date	carte_vacc9	Measles (VAR)			selected(${vacc2}, '250')
date	carte_vacc10	Yellow fever (VAA)			selected(${vacc2}, '250')
date	carte_vacc11	Vitamin A			selected(${vacc2}, '250')
end group
begin group	s1.3_3	Vaccination 3		field-list	${vacc2}='251' or ${vacc2}='252'
note	n_S1.2_6	Please tell me whether your child has got one of the following vaccines:
select_one yes_no_pas	vacc4	The BCG vaccination against tuberculosis, normally an injection in the left forearm that leaves a scar?				yes
select_one yes_no_pas	vacc5	Polio vaccines, normally some drops into the mouth?				yes
select_one yes_no_pas	vacc6	The first polio vaccination, has it been administered within the first 2 weeks of your child’s life or only later?				yes
integer	vacc7	How many times has the polio vaccine be given to your child?				yes
select_one yes_no_pas	vacc8	The PENTA vaccine, an injection given to the thigh and often administered at the same time as the polio drops?				yes
integer	vacc9	How many times has the PENTA vaccine been administered?				yes
select_one yes_no_pas	vacc10	The measles or VAR vaccination, un injection into the left arm at the age of 9 months?				yes
select_one yes_no_pas	vacc11	Did your child receive un injection against yellow fever, meaning an injection into the right arm at the age of 9 months or older?				yes
select_one yes_no_pas	vacc12	Did your child receive a vitamin A capsule during the last 6 months?				yes
end group
select_one yes_no	cpe1	Are you registered for the preventive consultations for children in a health center?				yes
end group
begin group	S1.4	Section 4. Pregnancy and prenatal consultations			${categorie_interviewe}='410'
note	n_S1.4_1	Now I would like to ask you some questions regarding pregnancy and prenatal consultations
select_one yes_no	cprn1	During your last pregnancy did you consult somebody for prenatal consultations ?				yes
select_one prenat2	prenatale2	Where did you get prenatal care from for your last pregnancy?			${cprn1}='1'	yes
select_one prenat1	prenatale1	Who did you consult?			${cprn1}='1'	yes
begin group	s1.4_1	Antenatal consultations		field-list	${cprn1}='1'
integer	prenatale3	By the time of your first antenatal consultation during your last pregnancy, for how many months had you already been pregnant?				yes
integer	prenatale4	How many antenatal consultations did you have during this pregnancy?				yes
end group
select_multiple prenat3 or_other	prenatale5	Apart from your own health, for what other reasons did you go to your antenatal consultations?			${cprn1}='1'	yes
select_one prenat4 or_other	prenatale6	Why did you not go for antenatal consultations?	Main reason		${cprn1}='0'	yes
select_multiple prenat5 or_other	prenatale7	Who counseled you not to go to antenatal consultations?			${cprn1}='0' and selected(${prenatale6}, '300')	yes
begin group	s1.4_3	Delivery 1		field-list
select_one acc1	Accouchment1	Where did you give birth to your last child?				yes
integer	Accouchment2	How long did you stay there after the delivery?	in days			yes
select_one acc2	Accouchment3	Who assisted you during your last delivery?				yes
select_one yes_no	Accouchment4	Did you deliver your last child as a Caesarean, meaning that your belly has been opened to take out your child?				yes
end group
begin group	s1.4_4	Delivery 2		field-list
select_one acc3	Accouchment5	How did you pay your last delivery?				yes
integer	Accouchment6	Can you please specify how much you have payed for your last delivery:
end group
note	n_S1.4_3	Now I would like to talk to you about controls of your health status after your last delivery, for example did you have a further visit where you were asked questions about your health, or you were even examined, after your last delivery:
select_one yes_no	postnatale1	Has your health status been examined after your last delivery?				yes
begin group	s1.4_5	Postnatal consultation		field-list
select_one post1	postnatale2	Who examined your health status at that time?			${postnatale1}='1'	yes
integer	postnatale3	How many days after your delivery have you first been examined?			${postnatale1}='1'	yes
end group
select_one yes_no	postnatale4	Did a health professional or a traditional birth attendant examine your child’s health status within the first two months of his/her life.				yes
begin group	s1.4_6	Postnatal consultation 2		field-list
integer	postnatale5	How many days after birth did the first health status examination of your child take place?			${postnatale4}='1'	yes
select_one post1	postnatale6	Who examined the health status of your child?			${postnatale4}='1'	yes
select_one acc1	postnatale7	Where did this first health status examination of your child take place?			${postnatale4}='1'	yes
integer	postnatale8	How many times has your child been examined by a health professional or a traditional birth attendant after he/she was born?			${postnatale4}='1'	yes
end group
note	note_sensible	If you allow, I would now like to talk to you about a delicate and emotional topic. Please be reminded that you do not have to answer my questions if you don’t like to.
select_one yes_no	enceinte_faussecouche	Have you ever had a pregnancy that ended in a miscarriage, an abortion or a stillbirth?				yes
select_one yes_no	enfant_dec	Have you ever delivered a boy or a girl who was alive at birth but died thereafter?				yes
begin group	s1.4_7	Postnatal consultation2		field-list	${enfant_dec}='1'
integer	nombre_filsdec	How many sons have you lost?				yes
integer	nombre_fillesdec	How many daughters have you lost?				yes
end group
end group
begin group	S1.5	Section 5. Contraception and sexually transmissible infections
note	n_S1.5_1	Now I would like to speak with you about family planning, that is the different means a couple can use to delay or avoid pregnancies.
begin group	s1.5_1	Contraception		field-list
note	n_S1.5_2	Have you ever heard about…?
select_one yes_no	contrep7	Condom for men	INSIST ON: Men can put a rubber condom on their penis before sex			yes
select_one yes_no	contrep8	Condom for women	INSIST ON: Women can place a sheath in their vagina before sex			yes
select_one yes_no	contrep10	Rhythm method	INSIST ON: To prevent pregnancy, women do not have sex on the days of the month when they think they can get pregnant.			yes
select_one yes_no	contrep9	The lactational Amenorrhea Method				yes
select_one yes_no	contrep11	Ejaculation withdrawal method	INSIST ON: Men can be careful and withdraw before ejaculation.			yes
select_one yes_no	contrep6	Pill	INSIST ON: Women can take one pill every day to avoid getting pregnant.			yes
select_one yes_no	contrep12	Morning-after pill	INSIST ON: Women can take special pills that prevent them from getting pregnant within three days of unprotected sex.			yes
select_one yes_no	contrep5	Implants	INSIST ON: Women may have one or more sticks placed under the skin of the upper arm by a doctor or nurse to prevent them from getting pregnant, for a year or more.			yes
select_one yes_no	contrep4	Injectables	INSIST ON: Women may have an injection from health workers that prevents them from getting pregnant for a month or more.			yes
select_one yes_no	contrep3	Intrauterine devices	INSIST ON: Women can have an intratauterine device that a doctor or nurse places them in the womb.			yes
end group
select_one yes_no	contracep_actuell	Do you currently or did you recently use one of those methods to delay or avoid to get pregnant ?				yes
begin group	s1.5_2	Contraception 2		field-list	${contracep_actuell}='1'
select_multiple selcon or_other	n_S1.5_3	What contraception method do you use?				yes
end group
begin group	s1.5_3	Contraception 3		field-list
select_one yes_no	contrep25	Have you been visited by a health worker in the last 12 months who talked to you about family planning?				yes
select_one yes_no	contrep26	Have you visited a health-care institution to receive care during the last 12 months?				yes
end group
select_one yes_no	contrep27	Did a member of this health-care institution talk to you about family planning?			${contrep26}='1'	yes
select_one contra1 or_other	contrep28	Where did you get your last (ACTUAL METHOD) from?			${contracep_actuell}='1'	yes
select_one yes_no	contrep29	Do you know a place where you can get a family planning method from?				yes
select_multiple contra1 or_other	contrep30	Where is this?			${contrep29}='1'	yes
select_one yes_no	n_S1.5_4	Now, I would like to talk about something else. Have you ever heard about AIDS?				yes
begin group	s1.5_4	AIDS 1		field-list
note	n_S1.5_5	What can reduce the risk to contract AIDS?	(read out the potential answers)
select_one yes_no	contrep31	Do you have only one sexual partner who is not infected by AIDS and doesn’t have any other sexual partners				yes
select_one yes_no	contrep32	Prevent mosquito bites				yes
select_one yes_no	contrep33	Use of condom at each sexual intercourse				yes
select_one yes_no	contrep34	Avoid to share food with a person who is contracted by AIDS				yes
select_one yes_no	contrep33.1	Avoid re-utilisation of sharp items				yes
select_one yes_no	contrep35	Is it possible that a person seeming to be at good health is actually contracted by AIDS?				yes
end group
begin group	s1.5_5	AIDS 2		field-list
select_one yes_no	contrep35.1	Can the virus that causes AIDS be transmitted from a mother to her child?				yes
select_one yes_no	contrep36	Can the virus that causes AIDS be transmitted during the pregnancy?				yes
select_one yes_no	contrep37	Can the virus that causes AIDS be transmitted during the delivery?				yes
select_one yes_no	contrep38	Can the virus that causes AIDS be transmitted through breastfeeding?				yes
select_one yes_no	contrep39	Are there any medications a physician or a nurse can give to a woman contracted by AIDS in order to reduce the risk that AIDS is transmitted to her child?				yes
end group
end group
begin group	S1.6	Section 6. Health expenses
note	n_S1.6_1	Now I would like to talk with you about the expenses your household has to spend for health.
begin group	s1.6_1	Expenses 1		field-list
note	n_S1.5_2	Can you estimate how much money you (your household) has spent for health during the last 6 months.
integer	depense1	Consultations / Diagnostics	in CFA			yes
integer	depense2	Medications	in CFA			yes
integer	depense3	Transport to health center or hospital	in CFA			yes
end group
begin group	s1.6_2	Expenses 2		field-list
select_one yes_no	depense4	Have you been able to pay?				yes
select_one yes_no	depense5	Are you member of a health mutual?				yes
select_one yes_no	depense6	In case you have not been able to pay, could you still benefice from the health center?				yes
end group
end group
begin group	S1.7	Section 7. Tabaco and alcohol consumption
note	n_S1.7_1	I will now ask you several questions regarding different behaviors connected to health. This includes questions regarding tobacco and alcohol consumption. The information that you give me are strictly confidential. Your whole participation in this interview is voluntary. You can always refuse to answer a question or terminate this interview at any moment. Let's start with tobacco
select_one yes_no	tabac1	Do you smoke any products based on tobacco such as cigarettes, cigars, shisha or pipe?				yes
begin group	s1.7_1	Tobacco		field-list	${tabac1}='1'
select_one yes_no	tabac2	Do you smoke daily?				yes
integer	tabac3	At what age did you start to smoke daily?				yes	.<=99 and .>=0
note	tabac4	How many of the following products do you normally smoke each day?
integer	tabac4.1	Industrial cigarettes				yes	.<=99 and .>=0
integer	tabac4.2	Hand-rolled cigarettes				yes	.<=99 and .>=0
integer	tabac4.3	Pipe				yes	.<=99 and .>=0
integer	tabac4.4	Cigars, cigarillos				yes	.<=99 and .>=0
integer	tabac4.5	Shisha				yes	.<=99 and .>=0
integer	tabac4.6	Other				yes	.<=99 and .>=0
end group
note	n_S1.7_1_3	The following questions are about alcohol consumption.
select_one yes_no	alcool1	Did you drink any alcoholic beverage such as beer, wine, liquor, cider, [add local examples] during the last 12 months?				yes
begin group	s1.7_3	Alcohol		field-list	${alcool1}='1'
select_one alcool	alcool2	During the last 12 months, at what frequency did you drink at least one alcoholic beverage?	(read out the potential answers)			yes
integer	alcool3	When you drink alcohol, how many glasses do you normally drink?				yes	.<=99 and .>=0
end group
end group
begin group	S1.8	Section 8. Food diversity
note	n_S1.8_intr	The following questions are now about your nutrition.
note	n_S1.8_1	Interviewer:	For all of the following food groups, ask if a food from this group has been consumed by this household. The recall period is the day before (day and night).
select_one yes_no	dival_intr	Was yesterday a day of celebration (baptism, marriage, funeral) or a market day?				yes
note	n_S1.8_2	Please describe all food items (meals and snacks) your household has eaten and drunk during yesterday’s day and night, either at home or also outside home.
select_one yes_no	dival_1	CEREALS	Sorghum, sorghum ball; millet (millet), fonio couscous, millet ball (made from flour / broken), corn (broken or flour), grilled sweet corn, fonio, rice, pasta (macaroni, etc.), wheat, bread, millet / wheat "paste", flour (wheat), millet / rice cakes, corn / millet / rice porridge, millet / corn / rice fritters			yes
select_one yes_no	dival_2	WHITE TUBERS, ROOTS, PLANTAIN	White sweet potato, Irish potato, cassava, taro, plantain (aloco), yams, palm tree roots (Ndjabra), water lily root (bishmé), turnip root			yes
select_one yes_no	dival_3	VEGETABLES	Carrot, red pepper, orange-fleshed sweet potato, orange- or dark yellow-fleshed pumpkin, orange-fleshed sweet potato stew Fresh tomatoes, fresh or dry okra, eggplants, local eggplants (jaxatus or goyo), zucchini, cucumbers, cabbage, onions, shallots, green peppers, green beans, beets, kapokie flowers, lettuce (leafy light green salad), peas, dah pulp, gougoune fruit Baobab leaves, Sorrel leaves (…			yes
select_one yes_no	dival_4	FRUITS	Mango, papaya, orange-fleshed melon, néré / néré powder Watermelon, orange, lemon, wild "dates" (zéguené / mono), dates, jujube, pineapple, apple, banana, guava, sounsoun, avocados, wild fruits (bembé, monkey bread / baobab fruit ), shea pulp, liana fruit (Zaban), palm fruit flesh, dana, oumbouré, tabanoro, tabakoumba, dramo, béré, yiriba-den, cashew fruit, doumier fruit (juice), plum juice, grap…			yes
select_one yes_no	dival_5	MEAT / FISH	Beef, sheep, goat, rabbit, bushmeat, chicken, guinea fowl, camel, poultry, gazelle, bustard, duck, monitor lizard, turtle, insects, caterpillars / worms, margouillats, wild rats, agoutis, squirrels, partridge, snake, mouse, warthogs, hinds Liver, kidneys, heart, lungs, or any other offal (calf, sheep, goat, camel, poultry), viscera (viscera soup), coagulated blood Fresh fish, smoked, salted, drie…			yes
select_one yes_no	dival_6	EGGS				yes
select_one yes_no	dival_7	PULSES, NUTS AND GRAINS	Beans (cowpea), fari, peanuts (in paste or plain), sesame, ground peas / woandzou, sweet peas, datou (in large quantities for sauce), soumbala (daoudaoua) (in large quantities for sauce), cashew nuts, boscia nuts, wild nuts, chickpeas, lentils, water lily seed, other pulses			yes
select_one yes_no	dival_8	MILK AND DAIRY PRODUCTS	Fresh milk, powdered milk, condensed milk (sweetened or not), natural curd, yogurt, cheese			yes
select_one yes_no	dival_9	OILS AND FATS	Vegetable oil (peanut, sesame, coconut, wild date palm, etc. - for sauces, seasonings, fried foods, donuts, pancakes ...), shea butter / oil, cow butter (sirimè), vegetable fats / margarine, mayonnaise, animal fats, crème fraîche, lard or others Red palm oil, red palm nut			yes
select_one yes_no	dival_10	SUGAR AND SWEET PRODUCTS	Sugar in powder or in pieces (in tea, coffee, porridge, donuts, pancakes ...), sugary drinks (soft drink, bissap, sweet ginger juice, juice of leaves or fruits of sweet tamarind, baobab juice, lemongrass juice), palm wine (bandji), honey, jam, candies, sweet cookies.			yes
select_one yes_no	dival_11	SPICES, CONDIMENTS	chilli, pepper, vinegar, garlic, sachet of spices, cinnamon, salt, Maggi cubes, white Maggi, tomato concentrate, sorrel-based condiments (seed / datou, leaves or pulp / dah-sogo), condiments based on dried / processed onions / shallots, bicarbonate, condiments made from turnip roots, condiments made from soybeans, nanayé, cola nuts, boscia stem juice, powder "alkafoune" seed			yes
select_one yes_no	dival_12	BEVERAGES	Tea, Lipton, coffee, chikoré, choukolan, kinkeliba, unsweetened tamarind leaf or fruit juice, unsweetened ginger juice, unsweetened dah pulp juice, fermented millet bran water, unsweetened niaman leaf juice			yes
end group
begin group	S1.9	Section 9. Socio-demographic characteristics of the interviewee
begin group	s1.9_1	Socio-demographic characteristics 1		field-list
select_one genre	socio1	Sex of the interviewee				yes
integer	socio2	In what year have you been born?				yes	.<=2004
integer	socio3	What age did you complete at your last birthday?				yes	.>=15
end group
select_one yes_no	ecole	Did you attend school?				yes
select_one ec or_other	ecole2	What’s the highest education level you reached?			${ecole}='1'	yes
select_one rel or_other	religion	What’s your religion?				yes
select_one eth or_other	ethnie	What’s your ethnicity?				yes
select_one yes_no	depl	Have you moved your house during the last two years?				yes
begin group	s1.9_2	Socio-demographic characteristics 2		field-list	${population}='60'
note	n_S1.9_1	Does your household have…
select_one yes_no	soc_ind1	An electricity source (generator etc.)?				yes
select_one yes_no	soc_ind2	Running drinking water?				yes
select_one yes_no	soc_ind3	A refrigerator?				yes
select_one yes_no	soc_ind4	A radio?				yes
select_one yes_no	soc_ind5	A television?				yes
select_one yes_no	soc_ind6	A bike?				yes
select_one yes_no	soc_ind7	A motorcycle?				yes
select_one yes_no	soc_ind8	A car?				yes
select_one yes_no	soc_ind9	A mobile phone?				yes
end group
begin group	s1.9_3	Socio-demographic characteristics 3		field-list	${population}='60'
integer	maison1	How many rooms has your house ?				yes
integer	maison2	How many members does your household have?				yes
text	maison3	What’s the material of which your house is built of?				yes
end group
begin group	s1.9_4	Socio-demographic characteristics 4		field-list	${population}='61'
note	n_S1.9_4	Does your household have…
select_one yes_no	soc_ind_nom_1	An electricity source (generator etc.)?				yes
select_one yes_no	soc_ind_nom_2	Running drinking water?				yes
select_one yes_no	soc_ind_nom_4	A radio?				yes
select_one yes_no	soc_ind_nom_6	A bike?				yes
select_one yes_no	soc_ind_nom_8	A motorcycle?				yes
select_one yes_no	soc_ind_nom_10	A mobile phone?				yes
end group
begin group	s1.9_5	Socio-demographic characteristics 5		field-list	${population}='61'
note	soc_ind_nom_12	What’s your livestock?
integer	soc_ind_nom_14	How many cattle?				yes
integer	soc_ind_nom_16	How many goats?				yes
integer	soc_ind_nom_18	How many sheep?				yes
integer	soc_ind_nom_20	How many camels?				yes
integer	soc_ind_nom_21	How many young goats?				yes
integer	soc_ind_nom_22	How much fowl?				yes
end group
end group
end	END	Time at the end of the questionnaire

## Sheet: choices
list name	name	label
genre	20	Male
genre	21	Female
eq	70	Settled 1
eq	71	Settled 2
eq	72	Nomad
bet	430	Cowherds
bet	431	Camelherds
yes_no	1	Yes
yes_no	0	No
yes_no_pas	1001	Yes
yes_no_pas	1002	No
yes_no_pas	1003	I don't know
loc	40	Yao
loc	41	Danamadji
pop	60	Settled
pop	61	Nomad
vil_Yao	501	Ab Karno
vil_Yao	502	Ab Katala
vil_Yao	503	Abourda
vil_Yao	504	Am Djemena
vil_Yao	505	Ambasatna
vil_Yao	506	Bimanga
vil_Yao	507	Djoubak
vil_Yao	508	Dogo
vil_Yao	509	Galo (jour 1)
vil_Yao	510	Galo (jour 2)
vil_Yao	511	Kachkach
vil_Yao	512	Maafe
vil_Yao	513	Maksaba
vil_Yao	514	Maksaba
vil_Yao	515	Melmele
vil_Yao	516	Seita Danranga
vil_Yao	517	Seita Tarsourou
vil_Yao	518	Sid Mafi
vil_Yao	519	Sinetay
vil_Yao	520	Tchoukounou
vil_Yao	521	Yao
vil_Yao	522	Zao
vil_Yao	523	Terkama
vil_Yao	524	Baba Malik
vil_Yao	525	Alifa
vil_Dan	530	Bengono
vil_Dan	531	Danamadji (day 1)
vil_Dan	532	Danamadji (day 2)
vil_Dan	533	Dinaba
vil_Dan	534	Dorkoli
vil_Dan	535	Gandjoubou
vil_Dan	536	Goro
vil_Dan	537	Gourourou
vil_Dan	538	Kemkaba
vil_Dan	539	Magoumbou
vil_Dan	540	Maikirom
vil_Dan	541	Maimbaya
vil_Dan	542	Manda II (day 1)
vil_Dan	543	Manda II (day 2)
vil_Dan	544	Miavele
vil_Dan	545	Modji Rodji
vil_Dan	546	Moyo (day 1)
vil_Dan	547	Moyo (day 2)
vil_Dan	548	Ngamoudjio
vil_Dan	549	Nouma
vil_Dan	550	Pare Sara II
vil_Dan	551	Sohongo
vil_Dan	552	Goromoura
vil_Dan	553	Dangoulou
vil_Dan	554	Kira
enc	80	later
enc	81	no children (anymore)
symp	100	Diarrhea
symp	101	Diarrhea without blood
symp	102	Bloody diarrhea
symp	103	Other digestion problems
symp	104	Fever
symp	105	Vomiting
symp	106	Measles
symp	107	Malnutrition
symp	108	Malaria
symp	109	Tuberculosis
symp	110	Cold
symp	111	Respiratory troubles
symp	112	Earaches
symp	113	Toothache
symp	114	Sore throat
symp	115	Back pain
symp	116	Kidney pain
symp	117	Genital ailments
symp	118	Knee pain
symp	119	Bone pain
symp	120	Accidental injury
symp	121	Injury provoked by an animal
symp	122	Burn
symp	123	Fracture
symp	124	Healed wounds
symp	125	Open sores on the lips
symp	126	Open wounds
symp	127	Skin problems
symp	128	Night sweating
symp	129	Constipation
symp	130	Helminths
symp	131	Painful urination
symp	132	Pyuria
symp	133	Haematuria
symp	134	Open sores on the penis or lips
symp	135	Abdominal pain
symp	136	Paleness
symp	137	Dizziness
symp	138	Otitis / ear infection
trait	150	Self-medication / treatment from family members
trait	151	Public sector: hospital
trait	152	Public sector: health center
trait	153	Private medical sector: private hospital
trait	154	Private medical sector: private health center
trait	155	First aid organization
trait	156	Dr. Choukou / Dr. Djim
trait	157	Healer
trait	158	Marabout
trait	159	No treatment
struc	160	Public sector: hospital
struc	161	Public sector: health center
struc	162	Private medical sector: private hospital
struc	163	Private medical sector: private health center
struc	164	Pharmacy
strucras	170	Doesn’t know
strucras	171	Hospital far away
strucras	172	Health center far away
strucras	173	Long waiting times
strucras	174	No money
strucras	175	No medications
strucras	176	Bad reception
strucras	177	Low service quality
strucras	178	No time
strucras	179	Not used to
palu3	200	Nothing
palu3	201	Special plants
palu3	202	spirals
palu3	203	Covering up well
palu3	204	Mosquito net
palu3	205	Impregnated mosquito net
palu3	206	Pills bought at the pharmacy
palu3	207	Insecticides
palu4	210	Doesn’t know
palu4	211	Pills bought at the pharmacy
palu4	212	Aspirin
palu4	213	Quinine injection
palu4	214	Special beverages and foods
palu4	215	Visit at the health center, hospital
palu4	216	Nothing
diarr1	220	Cold or cool temperatures
diarr1	221	Inadequate nutrition
diarr1	222	Dirty water
diarr1	223	Dentition
diarr1	224	Stale breastmilk
diarr1	225	Witchcraft
diarr2	230	Doesn’t know
diarr2	231	Gives pills / medications
diarr2	232	Brings him/her to the hospital
diarr2	233	Brings him/her to a healer
diarr2	234	Specific plants, foods or beverages
diarr2	235	Nothing
sec_san	240	Public sector: hospital
sec_san	241	Public sector: health center
sec_san	242	Private medical sector: private hospital
sec_san	243	Private medical sector: private health center
sec_san	244	Pharmacy
sec_san	245	Shop/bar/market
sec_san	246	First aid service
sec_san	247	Street vendor
sec_san	248	Friends/neighbors/relatives
sec_san	palu5.1	Third choice
yes_no_vu	250	Yes, seen
yes_no_vu	251	Yes, not seen
yes_no_vu	252	No card
prenat1	260	Physician
prenat1	261	Nurse
prenat1	262	Midwife
prenat1	263	Matron
prenat1	264	Health center agent
prenat1	265	Trained traditional birth attendant
prenat1	266	Untrained traditional birth attendant
prenat1	267	Community health worker
prenat2	270	House
prenat2	271	Public sector: hospital
prenat2	272	Public sector: health center
prenat2	273	Private medical sector: private hospital
prenat2	274	Private medical sector: private health center
prenat3	280	Doesn’t know
prenat3	281	Nearby hospital
prenat3	282	Nearby health center
prenat3	283	Known health professional
prenat3	284	Well-treated pregnancy
prenat3	285	Advices
prenat3	286	Observation of the baby’s development
prenat4	290	Doesn’t know
prenat4	291	Hospital far away
prenat4	292	Health center far away
prenat4	293	Long waiting times
prenat4	294	No money
prenat4	295	No medications
prenat4	296	Bad reception
prenat4	297	Low service quality
prenat4	298	No time
prenat4	299	Not used to
prenat4	300	Counselled against
prenat5	310	Husband
prenat5	311	Parent (household member)
prenat5	312	Other mum
acc1	320	Your house
acc1	321	Other house
acc1	322	Public sector: hospital
acc1	323	Public sector: health center
acc1	324	Private medical sector: private hospital
acc1	325	Private medical sector: private health center
acc2	330	Physician
acc2	331	Nurse
acc2	332	Midwife
acc2	333	Matron
acc2	334	Health center agent
acc2	335	Trained traditional birth attendant
acc2	336	Untrained traditional birth attendant
acc2	337	Community health worker
acc2	338	Family/neighbors
acc3	340	Money
acc3	341	Natural products
acc3	342	Money and natural products
acc3	343	Nothing
post1	350	Physician
post1	351	Nurse
post1	352	Midwife
post1	353	Matron
post1	354	Health center agent
post1	355	Trained traditional birth attendant
post1	356	Untrained traditional birth attendant
post1	357	Community health worker
post1	358	First aid person
post1	359	Healer
contra1	360	Public sector: hospital
contra1	361	Public sector: health center
contra1	362	Private medical sector: private hospital
contra1	363	Private medical sector: private health center
contra1	364	Pharmacy
contra1	365	Shop/bar/market
contra1	366	First aid service
contra1	367	Street vendor
contra1	368	Friends/neighbors/relatives
ec	370	Primary
ec	371	Secondary
ec	372	Technical secondary
ec	373	Professional at secondary level
ec	374	Superior
ec	375	Superior professional
rel	380	Christ
rel	380	Moslem/Islam
rel	381	Animist
rel	382	Other
eth	390	GORANE
eth	391	ARABE
eth	392	BAGUIRMI/BARMA
eth	393	KANEMBOU/BORNOU/BOUDOUMA
eth	394	BOULALA/MÉDÉGO/KOUKA
eth	395	OUADDAÏ/MABA/MASSALIT/MIMI
eth	396	ZAGHAWA/BIDEYAT/KOBÉ
eth	397	DADJO/KIBET/MOURO
eth	398	BIDIO/MIGAMI/KENGA/
eth	399	MOUNDANG
eth	400	MASSA/MOUSSEYE/MOUSGOUME
eth	401	TOUPOURI/KÉRA
eth	402	SARA (NGAMBAYE/SARA MADJINGAYE/MBAYE)
eth	403	PEUL/FOULBÉ/BODORÉ
eth	404	TAMA/ASSONGORI/MARARIT
eth	405	GABRI/KABALAYE/NANGTCHÉRÉ/SOUMRAYE
eth	406	MARBA/LÉLÉ/MESMÉ
eth	407	MESMEDJÉ/MASSALAT/KADJAKSÉ
eth	408	KARO/ZIMÉ/PÉVÉ
cat_int	410	Mother with children
cat_int	411	Adult man
der_enf	440	Diseased
der_enf	441	Passed away
bon_san	460	Diseased
bon_san	461	Passed away
dep	470	Nothing
dep	471	Took a credit
dep	472	Sold ownership (animals etc.)
selcon	480	Condom for men
selcon	481	Condom for women
selcon	482	Rhythm method
selcon	483	The lactational Amenorrhea Method
selcon	484	Ejaculation withdrawal method
selcon	485	Pill
selcon	486	Morning-after pill
selcon	487	Implants
selcon	488	Injectables
selcon	489	Intrauterine devices
typtel	600	Simple phone
typtel	601	Smart phone
connec	610	Excellent
connec	611	Good
connec	612	Middle
connec	613	Bad
connec	614	Non existing
uttel	620	Household head
uttel	621	The eldest son / daughter
raistel	630	For family reasons (call parent / husband / wife / friend etc.)
raistel	631	For social reasons (marriage, death, birth etc.)
raistel	632	Credit transfer
raistel	633	Trade
raistel	634	Human health reason (call health worker)
raistel	635	Animal health reason (call veterinary agent)
nom_soc	640	Number of animal heads
nom_soc	641	Valuable objects
nom_soc	642	Number of tents
nom_soc	643	Number / size of fields
pads_int	1	Vaccination campaign
pads_int	2	Promotion campaign
pads_int	3	Medication stocks
alcool	1	Daily
alcool	2	5-6 days per week
alcool	3	1-4 days per week
alcool	4	1-3 days per month
alcool	5	Less than once per month

## Sheet: settings
form_title	form_id
questionnaire_menage_final	questionnaire_menage_final
